# Supplementary material for: Carotenoid Biofortification in Field-Grown Tomato Fruits by Early Inoculation with Arbuscular Mycorrhizal Fungi
Source: J Agric Food Chem. 2025 Dec 10;73(51):32612–22. doi: 10.1021/acs.jafc.5c14198 (PMC12751021; doi:10.1021/acs.jafc.5c14198)
Supplement: Supplementary file 2 [file jf5c14198_si_002.xlsx]

## Sheet: 2022
DATE	DAY	TMax	Time_TMax	TMin	Time_TMin	TMed	HumMax	HumMin	HumMed	Wind Speed_Med	Wind Speed_Max	Wind_Dir	Rad	Precip_mm	ETo
2022-05-01	121	22.8	15:08:00	4.6	05:22:00	14.9	97.9	38.1	61.9	0.8	4.4	265.8	22	0	3.7
2022-05-02	122	19.1	11:08:00	6.1	05:30:00	13.4	89.2	32.7	59.9	1.7	7.2	282.4	24.7	0.4	4.1
2022-05-03	123	13.7	14:08:00	8.5	--:--	10.6	93.5	62.6	82.9	0.5	3.6	181.3	9.2	4.6	1.7
2022-05-04	124	14.6	15:02:00	5.4	23:18:00	10	100	58.1	87.5	0.6	4.8	61.2	10.1	14.2	1.8
2022-05-05	125	18.5	12:02:00	5.2	00:56:00	12.1	99.9	46.1	72.6	1.1	5	123.5	22.1	0	3.4
2022-05-06	126	21.6	14:12:00	4.2	04:26:00	14.5	100	35	63.1	0.9	4.4	332.7	24.8	0.2	4
2022-05-07	127	21.7	16:30:00	5.8	05:46:00	14.8	92.4	30.1	62.7	0.8	4.4	196.9	28.3	0	4.4
2022-05-08	128	22	15:46:00	5.6	05:02:00	14.6	99.7	38.5	70.2	0.7	4.9	168.5	27.5	0	4.2
2022-05-09	129	22	13:56:00	6.1	04:40:00	14.8	99.9	34	61.8	0.8	4.5	186.5	28.4	0.2	4.4
2022-05-10	130	20.5	14:00:00	7	05:34:00	14.6	82.6	37.9	56.4	0.9	4	201	29.2	0	4.5
2022-05-11	131	22.4	13:36:00	4.8	04:54:00	14.5	95.8	31.5	59.6	0.8	5.1	182.8	29.4	0	4.6
2022-05-12	132	22.5	15:38:00	6.7	03:48:00	16.3	83	24.4	51.4	0.8	3.7	216.1	25.8	0	4.3
2022-05-13	133	24.8	14:24:00	7.2	05:14:00	16.8	91.6	32.6	59	0.6	3.8	208.6	28.6	0	4.6
2022-05-14	134	26.5	13:04:00	9.1	03:04:00	19	86.6	34	52.2	0.8	4	244.6	28.4	0	5
2022-05-15	135	24	16:32:00	10.6	03:48:00	18.7	82.7	34.6	53.5	1	3.9	254	28.6	0	5
2022-05-16	136	25.9	16:06:00	6.9	05:26:00	17.5	96.7	28.2	58.5	0.7	4.2	244.7	29.6	0	4.9
2022-05-17	137	29.2	15:22:00	6.8	05:42:00	19	91.4	24.3	53.6	0.6	3.9	221.1	29.7	0	5.2
2022-05-18	138	26.5	10:54:00	8.4	04:38:00	18.7	88.6	33	58.2	0.7	4	184.7	28.9	0	5
2022-05-19	139	30.5	16:28:00	8.5	05:04:00	19.6	90.5	26.7	58.6	0.6	3.4	209.2	28.8	0	5.2
2022-05-20	140	32.2	14:18:00	12.6	01:16:00	22.1	81.7	19.4	46.5	0.6	3.4	181.5	23.9	0	4.8
2022-05-21	141	30.5	12:08:00	14.9	00:54:00	23	64.8	24.9	42.5	0.8	4.7	129.7	21.4	0	4.7
2022-05-22	142	29.1	13:54:00	15.3	22:04:00	21.9	70.3	16.4	39.2	1	4.9	278.9	23.4	0	5.1
2022-05-23	143	27.1	15:38:00	13.5	04:34:00	20	81.8	25.9	51.7	1.5	5	357.4	30	0	5.9
2022-05-24	144	24.1	13:42:00	10.5	04:56:00	18.2	82.8	21.6	47.8	1.4	7	315.3	29.9	0	5.5
2022-05-25	145	20.8	11:40:00	8.5	--:--	15.1	83	29.4	51	1.3	6	182.3	26.8	0	4.6
2022-05-26	146	20	12:18:00	5.1	05:12:00	13.6	91.9	47.2	67.4	1	4.6	193	29.3	0	4.4
2022-05-27	147	24.9	13:50:00	6.1	05:16:00	16.9	92.7	25.5	49.2	0.9	4.1	209.1	29.8	0	5.1
2022-05-28	148	27.5	15:48:00	7.6	05:08:00	19.2	71.5	21.8	40.4	0.8	4.1	209	29.7	0	5.3
2022-05-29	149	27.8	13:24:00	10.7	00:16:00	20.4	74.3	12.9	40.2	1.3	5.9	258.8	27.4	0	5.6
2022-05-30	150	24.8	13:10:00	9.3	03:44:00	16.9	86.1	26.7	57.2	1.1	5.2	283.5	28.9	0	5.1
2022-05-31	151	28.2	14:38:00	6.9	04:40:00	18.6	86.8	18.2	43.9	0.7	3.8	205.3	30.4	0	5.3
2022-06-01	152	27.4	14:20:00	10.6	01:20:00	20.1	77.3	19.7	43.5	1	4	207.5	29.7	0	5.5
2022-06-02	153	25.4	11:56:00	10.1	02:24:00	18.5	80.6	36.8	52.8	1	4.3	268	20.5	0	4.1
2022-06-03	154	25	15:00:00	8.5	05:20:00	17.8	89.7	33.1	57.6	1	3.9	220.7	30.5	0	5.3
2022-06-04	155	24.8	14:02:00	7.7	05:46:00	17.5	89.6	30.4	55	0.9	4.4	283.6	30.4	0	5.2
2022-06-05	156	28.4	15:26:00	8.3	05:24:00	18.9	80.7	14.8	43.8	0.7	3.9	208.2	30.4	0	5.4
2022-06-06	157	31	16:54:00	7.5	04:30:00	20.9	71.8	15.1	36.3	0.9	4.3	221.2	30.8	0	5.9
2022-06-07	158	32.6	14:46:00	9.2	05:06:00	22.9	64.7	13.6	33.6	0.8	4.2	265	30.8	0	6
2022-06-08	159	29.8	13:08:00	14.4	05:04:00	24.3	61.9	19.3	37.4	1.2	5.2	330.9	28.6	0	6
2022-06-09	160	28.6	10:52:00	14.2	05:40:00	22.7	70.8	32.1	47.7	1	4.8	200.7	29.9	0	5.8
2022-06-10	161	27	13:52:00	13.8	04:22:00	20.9	75.1	38.5	52.8	1	4.5	194.8	29.5	0	5.5
2022-06-11	162	28.6	14:18:00	11.3	04:22:00	21.2	79.7	26	44.6	0.9	4.5	206.5	29.8	0	5.6
2022-06-12	163	31.6	15:08:00	12.4	05:18:00	22.5	67	19.1	40.6	0.8	3.9	188.5	29.2	0	5.8
2022-06-13	164	34.4	11:18:00	13.1	04:58:00	24.8	60.4	11	29.6	0.9	4	193.3	28.7	0	6.1
2022-06-14	165	35.1	14:26:00	13.5	04:54:00	25.8	55.9	10.6	28.9	0.9	4.9	202	29.4	0	6.2
2022-06-15	166	31.9	10:10:00	18.4	02:22:00	25.5	45.3	18.8	30.5	0.8	4	213.6	24.8	0	5.4
2022-06-16	167	34.4	15:06:00	17.3	03:28:00	26.6	57.2	21.2	37.4	0.7	4.7	167.3	27.3	0	5.7
2022-06-17	168	33.6	14:00:00	18.7	23:42:00	26.5	55.9	22.4	36.1	0.8	4.3	180.1	26.9	0	5.8
2022-06-18	169	32.1	12:34:00	15.7	05:04:00	25	58.4	16	35.8	1	4.2	194.6	28.6	0	6
2022-06-19	170	29.9	12:58:00	16.3	02:34:00	23.5	54.5	19.7	34.9	1.1	5.1	230.7	29.6	0	6.1
2022-06-20	171	29.4	12:10:00	15	23:56:00	23.5	54.2	20.7	33.6	1.2	5.2	245.9	28.4	0	6
2022-06-21	172	25.8	15:02:00	12.2	04:22:00	19.2	63.6	16.7	43.7	1	3.7	240.2	14.9	0.4	3.8
2022-06-22	173	23.9	14:08:00	8.4	05:02:00	17.3	66.3	30	45.4	1.3	5	286.2	30.7	0	5.4
2022-06-23	174	24.1	15:26:00	7.5	05:10:00	17.4	84.1	33.1	54.3	1.2	5	245.8	30.2	0	5.3
2022-06-24	175	26.8	15:12:00	10.3	04:20:00	19.7	78.3	27	47.5	1.2	5.2	287.8	30.3	0	5.7
2022-06-25	176	28	15:46:00	9.3	05:36:00	20.2	76.8	25.1	43	1	5.3	270.9	30.3	0	5.7
2022-06-26	177	28.2	14:20:00	9.1	05:20:00	20.1	69.3	22.3	37.9	1	4.4	281.4	30.1	0	5.7
2022-06-27	178	26.3	14:20:00	10.3	05:24:00	20.2	53.1	15.3	28.9	1.2	6.1	322.5	30.9	0	5.8
2022-06-28	179	25.8	14:12:00	7.9	05:28:00	18.7	64.8	29.5	47.5	0.9	4.4	183.4	30.5	0	5.4
2022-06-29	180	28.2	14:28:00	9.9	05:10:00	20.8	80.3	21.7	44.5	1	4.3	193.8	29.5	0	5.6
2022-06-30	181	30.7	15:18:00	11.1	05:10:00	22.1	62	17.9	36	0.9	5.4	263.5	29.8	0	5.8
2022-07-01	182	26.5	10:42:00	10.4	05:10:00	19.5	83.3	29.1	56.1	1	4.6	174.8	29.2	0	5.4
2022-07-02	183	26.6	13:56:00	12.2	04:56:00	20.1	91.6	48	70.1	1	4.9	171	27.5	0	5.1
2022-07-03	184	29.4	15:20:00	18	03:24:00	23.2	91.9	42.8	66.3	1.1	4.5	161.1	26.9	1.2	5.5
2022-07-04	185	33.4	16:56:00	13.7	05:28:00	24.7	90.3	16	43.6	0.9	5.8	192.6	27.3	0	5.8
2022-07-05	186	32.3	13:12:00	16.8	04:38:00	24.4	61.3	22.8	39.5	1	4.2	193.7	26.1	0	5.7
2022-07-06	187	32	16:44:00	13.6	05:14:00	23.5	77.7	10.5	43.1	1	5.1	230.6	29.7	0	6.1
2022-07-07	188	27.6	17:56:00	11.2	05:22:00	20.7	90.4	41.3	63.1	1.1	5.4	172.4	28.9	0	5.4
2022-07-08	189	28	12:58:00	15.5	05:16:00	22.7	87.5	42.8	59.1	1.2	5	208.7	28.6	0	5.6
2022-07-09	190	28	12:40:00	12.8	05:34:00	22	83.4	26.8	48.7	0.9	5.5	186.3	29.1	0	5.5
2022-07-10	191	29.5	11:06:00	12.8	05:14:00	22.4	70.8	27.5	45.1	0.9	4.9	181.3	28.9	0	5.6
2022-07-11	192	30.6	13:56:00	12.7	05:18:00	22.5	69.2	20.3	44.9	0.8	4.4	177.3	29	0	5.6
2022-07-12	193	29.7	13:52:00	11	05:32:00	21.6	75.6	24.9	50.7	1	4.9	164.6	28.7	0	5.6
2022-07-13	194	31.3	13:58:00	12.4	05:04:00	23.6	80.6	15.2	41.7	0.9	4.9	184.3	28.1	0	5.7
2022-07-14	195	32.5	11:28:00	12.8	05:34:00	24.8	64.5	16.6	33.6	0.8	4.5	213.8	28.3	0	5.7
2022-07-15	196	30.4	13:04:00	15.1	05:42:00	24.1	59.5	23.6	35.5	0.9	4.6	197.3	28	0	5.6
2022-07-16	197	30.2	12:42:00	12.5	05:16:00	22.5	67.1	25.1	41.5	1	4.9	173.8	28.6	0	5.7
2022-07-17	198	30.8	15:32:00	11.2	05:30:00	22.3	73.5	26.7	44.6	0.9	4.7	180.7	28.7	0	5.6
2022-07-18	199	31	15:06:00	13.2	04:14:00	23.8	72.2	25.2	43.9	0.9	4.5	172.6	27.8	0	5.6
2022-07-19	200	31.5	15:20:00	13.4	05:02:00	23.5	78.2	22.2	46	0.9	4.6	176.1	28.3	0	5.7
2022-07-20	201	32.3	13:22:00	12	05:00:00	23.4	67.5	19.1	42.7	0.9	5	178.3	28.7	0	5.8
2022-07-21	202	29	15:20:00	14.1	05:18:00	22.5	84	42.4	61.3	0.9	4.3	189.4	28.2	0	5.4
2022-07-22	203	32.8	12:44:00	13.4	05:16:00	23.8	86.2	24.8	51.2	0.9	4.5	176.3	27.3	0	5.7
2022-07-23	204	34.4	10:54:00	13.7	04:54:00	25	69.8	18.5	40.6	0.9	4.7	175	27.9	0	5.9
2022-07-24	205	37	16:04:00	13.2	05:30:00	26.9	64.8	8.5	33.7	0.8	4.5	205.9	25.8	0	5.7
2022-07-25	206	37.9	14:54:00	18.7	04:08:00	29.8	41.8	10	20.2	0.9	5.1	256.8	23.3	0	5.6
2022-07-26	207	35.4	12:28:00	14.6	04:54:00	27	45.8	7.3	23	1.2	5.1	255.9	28.2	0	6.4
2022-07-27	208	31	09:44:00	15.7	05:36:00	24.9	56.7	22	40.3	1.1	4.7	217.4	27.8	0	5.8
2022-07-28	209	33.4	13:44:00	11.9	05:10:00	24	66.1	19.9	39.7	0.9	4.6	202.9	28	0	5.8
2022-07-29	210	32.9	16:46:00	13.6	05:10:00	24.4	65.1	16.6	40.6	0.9	4.8	185.8	27.1	0	5.6
2022-07-30	211	32.9	12:02:00	17.3	23:42:00	23.7	86.8	23.1	58.6	1.2	5.3	127.6	22.7	0	5.4
2022-07-31	212	33	16:34:00	14.4	04:30:00	23.6	91.6	32.6	65.9	0.9	4.9	164.4	27	0	5.6
2022-08-01	213	28.9	13:26:00	16.3	05:40:00	23.5	88.1	36.7	65.4	1.1	5.2	191.7	27.4	0	5.4
2022-08-02	214	30.1	15:34:00	15.2	05:04:00	23.4	85.4	28.7	50.7	0.9	4.7	197.7	27.7	0	5.4
2022-08-03	215	31.7	15:34:00	15	00:26:00	25.4	66.4	23.8	37.5	1	5.1	236.2	27	0	5.6
2022-08-04	216	30	15:12:00	13.9	05:02:00	23	71.5	30.8	46.9	0.9	4.3	202.7	27	0	5.3
2022-08-05	217	29.8	11:40:00	11.8	05:30:00	21.9	81.6	27.9	55	0.9	4.4	183.5	27.1	0	5.2
2022-08-06	218	29.1	17:38:00	10.8	05:42:00	20.9	87.5	30.9	59.1	0.8	4	191.5	26.9	0	5
2022-08-07	219	29.2	15:04:00	9.2	06:00:00	20.9	84.9	35.2	56.3	0.9	4.6	182.5	27	0	5.1
2022-08-08	220	29.2	14:14:00	10.9	05:46:00	21.5	82.9	19.3	54.1	0.8	4.2	183.9	26.6	0	5
2022-08-09	221	28.1	16:06:00	13.3	04:22:00	21.7	86.5	45.9	66.8	1	5.6	172.4	22.5	0	4.5
2022-08-10	222	29.6	12:20:00	15	05:24:00	22.7	88.5	36.4	62.7	1.1	5	173.5	24.2	0	5
2022-08-11	223	30.4	14:58:00	13.6	05:20:00	22.6	87.2	36.4	61.5	0.9	4.3	173.6	26.1	0	5.1
2022-08-12	224	33.9	15:28:00	16.5	05:40:00	25.7	81.9	23.6	51.4	0.8	6.7	200.7	23.4	0.2	5.1
2022-08-13	225	34.9	14:30:00	18.7	05:42:00	27.2	73.3	21.4	40.1	1	5.4	122	21.1	0.2	5.1
2022-08-14	226	33.1	14:06:00	19.7	21:40:00	26.1	60.2	18.1	35.4	1.1	6.1	280.4	21.5	0	5.2
2022-08-15	227	30.7	13:26:00	13.9	05:26:00	23.4	59.5	14.5	34.6	1.3	5.1	283.8	27.8	0	5.8
2022-08-16	228	29.2	14:36:00	11.4	06:14:00	21.6	66.2	20.7	40.4	1.3	5.1	302.7	27.5	0	5.5
2022-08-17	229	27.4	14:08:00	13	06:12:00	21.8	63.7	15.3	36.8	1.4	5.7	313.6	27.7	0	5.5
2022-08-18	230	28.3	11:34:00	11.8	06:06:00	21.1	60.5	21.1	40.6	1.1	5.3	215.9	27	0	5.2
2022-08-19	231	27.3	12:28:00	9.5	05:58:00	19.6	75.8	27.7	47.6	0.9	4	195.1	27	0	4.8
2022-08-20	232	28.6	13:54:00	10.1	05:38:00	20.3	71.2	22.2	43.9	0.9	4.7	186.1	27.1	0	4.9
2022-08-21	233	35.2	14:34:00	9.4	05:42:00	24	73.3	9.4	34.7	0.9	4.9	237.3	27	0	5.5
2022-08-22	234	34.3	11:24:00	12.2	05:36:00	23.8	53.8	11.3	33.5	0.9	4.9	183.3	26.5	0	5.4
2022-08-23	235	28.5	14:30:00	12	06:08:00	21	73	33.9	52.4	0.9	4.3	182.8	26	0	4.8
2022-08-24	236	30.1	13:46:00	11.8	05:18:00	21.9	82.5	29.3	52.8	0.9	4.4	203.3	19.9	0	4.2
2022-08-25	237	30.6	16:14:00	12.9	06:06:00	22.6	81.9	30.5	50.8	1.1	4.6	214.4	25.9	0	5.1
2022-08-26	238	27.7	13:14:00	10.9	05:50:00	20.1	77.3	43	59.2	1	4.6	184.2	25.8	0	4.7
2022-08-27	239	27.3	14:14:00	12.5	06:20:00	20.5	87.5	42.6	69.6	1	4.8	177.9	25.2	0	4.6
2022-08-28	240	28.1	13:30:00	14.4	05:44:00	22	88.3	46.5	66.2	1	4.2	182.5	24.2	0	4.5
2022-08-29	241	28.3	13:22:00	18.3	23:56:00	22.7	77.6	32.9	57.3	1.1	6.2	212.6	11.4	1	3.3
2022-08-30	242	33.5	12:12:00	18.6	--:--	25.3	83.3	19.2	46.6	0.8	3.9	266.6	13.8	0.8	3.7
2022-08-31	243	29.8	14:52:00	16.7	23:34:00	23.3	89.9	36.8	57.3	1	4.5	195.2	22.3	0	4.5
2022-09-01	244	30.2	10:52:00	11.4	05:12:00	21.6	83.6	10.2	44.2	0.8	4.7	255.2	16.9	0	3.8
2022-09-02	245	30.4	16:06:00	15.2	00:32:00	23.7	53.2	17.5	31.7	1.2	4.8	270.5	20.2	0	4.7
2022-09-03	246	28.3	11:14:00	14.1	23:46:00	22.3	75	19.5	39.1	1.2	5.1	252.7	23.7	0.6	4.7
2022-09-04	247	29.3	14:08:00	8.9	05:56:00	20.2	73.1	12.6	40.6	0.9	4.6	221	24.7	0	4.5
2022-09-05	248	29.3	16:12:00	8	06:08:00	20	71	20.7	39.8	0.9	4.5	244.7	24.1	0	4.4
2022-09-06	249	30.2	13:22:00	8.3	05:52:00	20.8	66.5	13.9	38.4	0.9	4.8	204.2	24.4	0	4.5
2022-09-07	250	29.6	11:58:00	9.7	06:20:00	21.1	67.6	21.4	38.5	1	4.9	299.6	22.4	0	4.4
2022-09-08	251	31.2	15:18:00	8.3	05:38:00	21.6	64.3	15.6	36.9	1	4.3	251.3	23.9	0	4.7
2022-09-09	252	30.9	14:42:00	11.4	05:38:00	22.3	72.9	28	46.4	0.8	4.4	189.4	23.2	0	4.3
2022-09-10	253	29.6	13:00:00	11.6	05:32:00	21.2	73.9	27.5	48.7	0.8	4.9	173.2	23.3	0	4.2
2022-09-11	254	31.3	16:04:00	12.8	06:22:00	22.7	66.9	25.8	44.5	0.8	4.1	199.5	21.1	0	4.1
2022-09-12	255	30.2	11:28:00	18.1	06:18:00	24.8	60.8	26.3	39.4	1.2	6.5	204.8	13.3	0.2	3.7
2022-09-13	256	22.8	00:06:00	16.5	05:34:00	19.5	88.3	47.2	66.9	1	6	219.7	7.8	4.2	2.1
2022-09-14	257	23.1	13:20:00	14.3	23:58:00	18.7	86.2	40.2	62.7	0.8	4.5	255.4	13.1	0	2.7
2022-09-15	258	24.2	15:46:00	10	06:12:00	18.2	90.2	40.9	64	1.3	6.1	305.8	21.8	0	3.8
2022-09-16	259	26.1	12:32:00	11.7	04:54:00	19	88.9	38.9	60.7	0.9	4.4	186.9	22.4	0	3.8
2022-09-17	260	26.1	12:46:00	10	05:54:00	18.2	84.2	37.9	63.2	0.8	4.4	179.7	22	0	3.6
2022-09-18	261	26.2	13:12:00	10.5	06:08:00	18.5	89.8	43	72.2	1	4.8	162.2	19.7	0	3.5
2022-09-19	262	24.3	13:56:00	14.2	23:56:00	18.8	91.4	51.5	73.4	1.1	5.1	185.7	19.3	0	3.4
2022-09-20	263	25.7	12:42:00	11.6	05:22:00	18.5	90.7	45.9	70.4	1	4.8	178.9	19.6	0	3.4
2022-09-21	264	26.2	14:42:00	13.5	23:36:00	19	83.7	41.8	63.2	0.8	5.9	217.7	19.2	0.4	3.4
2022-09-22	265	24.9	10:50:00	9.9	06:14:00	17.7	89.8	40.4	67.8	0.9	4.5	221.9	16.6	0	3
2022-09-23	266	24.4	13:22:00	9.6	05:48:00	17.5	88.6	46.1	65.7	0.9	4.4	196.4	20.5	0	3.3
2022-09-24	267	26.9	14:00:00	8.7	05:52:00	18.7	85.1	22.3	50.9	1.1	6.1	274.5	18.2	0	3.6
2022-09-25	268	22.9	12:44:00	6.4	06:24:00	15.7	77.4	26.1	50.5	0.9	5.6	214.8	19.6	0	3.1
2022-09-26	269	22.1	14:58:00	5.7	06:14:00	15.3	82.6	26.2	50.8	1.1	5	306.3	21.4	0	3.3
2022-09-27	270	22.4	16:32:00	10.3	04:54:00	17.2	63.2	26.3	40.8	1.5	5.4	318.9	21	0	3.7
2022-09-28	271	23.4	14:20:00	8.3	06:26:00	17.4	68.4	29.9	44.5	1.5	9.8	326.6	21	0	3.7
2022-09-29	272	19.8	13:30:00	11.1	05:06:00	14.8	86.8	37.3	60.3	1.8	8	331.1	18	5.2	3.2
2022-09-30	273	20.8	16:12:00	7.6	23:48:00	14.5	70.1	23	51.7	1.9	7.2	34.1	21.3	0	3.8
2022-10-01	274	20.1	12:48:00	2.9	06:14:00	11.6	86.3	37.5	64.6	0.9	5.1	182.9	20.4	0	2.8
2022-10-02	275	25.1	13:50:00	3.8	06:02:00	15.3	88.2	21.2	52.4	0.7	3.7	180	16	0	2.7
2022-10-03	276	27.9	11:42:00	12	03:42:00	19.2	71.8	20	46.4	0.8	4.3	292.9	14.3	0	3
2022-10-04	277	27.9	13:12:00	9.5	05:16:00	18.1	74.1	21.1	49.1	0.8	5.2	120.6	18.1	0	3.2
2022-10-05	278	22.7	12:38:00	7.2	06:26:00	15.5	86.6	43.8	69.5	1	5.3	190.7	18.3	0	2.8
2022-10-06	279	21.9	13:20:00	9.3	06:46:00	15.5	91.3	55.1	77.2	0.8	4.4	221.9	15.5	0	2.4
2022-10-07	280	23	11:08:00	8.8	06:18:00	15.2	98.2	39.1	73.2	0.8	4.1	177.4	17.2	0.2	2.6
2022-10-08	281	23.1	13:22:00	8.5	06:18:00	15.2	88.1	46.9	71.9	0.8	3.9	181.3	16.9	0	2.6
2022-10-09	282	21.1	12:54:00	10.7	01:20:00	15.5	97.7	52.6	76.8	0.9	5.5	192.3	16.4	0.2	2.4
2022-10-10	283	21.8	13:10:00	10	02:04:00	15.5	92.6	48	73.6	0.7	5.8	235.7	12.8	1.6	2.1
2022-10-11	284	20.1	14:44:00	11.9	22:36:00	15.3	96.1	58.3	79.7	0.6	3.9	178.7	10.6	1	1.7
2022-10-12	285	21.4	13:32:00	8.5	06:44:00	14.1	99.9	53.6	83.7	0.8	4.1	187.3	10.7	0.2	1.8
2022-10-13	286	22.7	11:58:00	7.9	03:10:00	14.2	99.3	38.5	75.1	0.9	4.8	163.5	16.3	0	2.5
2022-10-14	287	25.2	13:50:00	6	06:28:00	15.2	95.5	31.2	65	0.7	3.6	189.4	16.6	0.2	2.5
2022-10-15	288	24.8	13:08:00	7	06:16:00	15.5	83.5	31.5	56.5	0.8	4.5	215.1	17.5	0	2.6
2022-10-16	289	27.2	14:46:00	5.8	03:44:00	16.1	86.7	24.9	54.1	0.8	3.9	208.8	9.1	1.8	2.3
2022-10-17	290	26	13:22:00	10.3	06:16:00	17.7	88.1	31.4	60.9	0.9	5.1	222.2	14.1	0	2.6
2022-10-18	291	26.4	11:56:00	10.2	01:56:00	20.1	81.5	28.6	50	1.1	10.1	228.5	15.2	0.2	2.8
2022-10-19	292	26.5	11:10:00	14.2	06:54:00	21.1	83.7	27.3	47.4	0.9	5.2	224.4	13.3	0.2	2.6
2022-10-20	293	22.8	09:34:00	16.7	23:58:00	19.8	57.7	33.5	43.2	0.9	4.9	207.1	7.3	0	2.1
2022-10-21	294	23.1	14:10:00	14.5	22:42:00	18.5	67	32.9	49.4	1.2	5	204.9	11.2	0	2.5
2022-10-22	295	23.2	14:28:00	16.2	22:02:00	19.5	68.1	33.1	44.3	1	4.6	224.6	8	0	2.2
2022-10-23	296	23.7	11:38:00	13.6	21:28:00	19	60.6	31	42.4	1	5.1	224	12.1	0	2.4
2022-10-24	297	25.6	14:18:00	12.8	23:36:00	19.5	62.3	18.5	36.7	1	4.4	215.5	16.3	0	2.7
2022-10-25	298	27.9	11:20:00	11.5	23:48:00	19.1	55.2	13.6	32.7	0.9	5.4	230.5	15.2	0	2.7
2022-10-26	299	27.9	13:00:00	9.3	06:22:00	17.6	62.4	17.2	39.9	0.5	3.2	181.2	11	0	2
2022-10-27	300	27.4	13:06:00	8.7	05:00:00	18	61.9	16.4	35.7	0.7	3.4	211.6	16.1	0	2.4
2022-10-28	301	24.9	13:44:00	5	06:42:00	14.8	79.3	25.5	52	0.7	3.7	209.2	14.4	0	2.1
2022-10-29	302	22.1	11:16:00	6.1	03:40:00	13.5	94	36.8	70.6	0.9	4.8	167.7	12.5	0	2
2022-10-30	303	22.2	15:46:00	8.5	01:24:00	14.8	85.8	29.6	67.2	0.8	4.3	195.2	10.8	0	1.9
2022-10-31	304	22.4	18:16:00	6.4	06:48:00	15.1	91.9	19.4	56.6	0.8	5.5	252.3	7.1	0	1.8

## Sheet: 2023
DATE	DAY	TMax	Time_TMax	TMin	Time_TMin	TMed	HumMax	HumMin	HumMed	Wind Speed_Med	Wind Speed_Max	Wind_Dir	Rad	Precip_mm	ETo
2023-05-01	121	25.7	14:46:00	6.7	05:30:00	17.3	78	34.6	51.5	0.8	4.1	161.4	28	0	4.7
2023-05-02	122	25.1	13:52:00	6.2	05:26:00	17.6	77.5	22.6	41.8	0.8	4.9	189.3	24.7	0	4.3
2023-05-03	123	22.6	13:40:00	7.5	--:--	17	59.5	17.5	33.2	1	4.5	173.5	24.5	0	4.4
2023-05-04	124	25.3	16:04:00	4.4	04:56:00	15.9	65.6	25.7	43.3	0.9	4.9	215.5	23.4	0	4.3
2023-05-05	125	26.7	15:06:00	5.3	05:36:00	17.5	72.1	13.9	47.7	0.8	5.1	156.1	28.1	0	4.8
2023-05-06	126	26	15:28:00	8.5	03:22:00	18.3	78.5	22.1	44.6	1.3	5.4	254.7	26.9	0	5.1
2023-05-07	127	25.9	13:38:00	11.5	06:02:00	18.5	73.9	26.3	49.8	1	4.7	191.7	26.5	0	4.9
2023-05-08	128	28.1	14:58:00	7.6	05:50:00	20.3	77.4	17.2	40.2	1	4.9	297.2	26.7	0	5.1
2023-05-09	129	29.2	15:36:00	12.4	05:32:00	23.4	53	20.1	31.2	1.6	5.9	301	27.4	0	6
2023-05-10	130	24.7	16:20:00	12.8	05:30:00	19.5	60.7	36.2	48.2	1.2	5.3	197.9	27.1	0	5
2023-05-11	131	22.6	14:12:00	8.1	05:40:00	16.7	87.5	45.5	58.6	1.3	5.5	177.8	28.5	0	4.7
2023-05-12	132	20.5	12:48:00	8	03:32:00	14.6	96.4	51	75.6	1.1	4.4	177.1	22	0	3.6
2023-05-13	133	17.7	13:58:00	6.2	05:40:00	12.3	88	43.1	67.2	1.1	5.1	164.8	24.3	0	3.7
2023-05-14	134	21.6	15:06:00	3.3	05:38:00	14.4	89.9	20.3	46.7	1.1	6.3	290.1	24.1	0	4.2
2023-05-15	135	23.1	13:54:00	5.2	05:28:00	16.8	64.3	17.2	33.8	1.3	6.4	301.5	29.2	0	5.1
2023-05-16	136	22.6	11:56:00	8.3	05:22:00	16.5	55.3	20.6	37.4	1.3	6.7	145.8	28.1	0	5
2023-05-17	137	18.7	10:24:00	9.7	01:04:00	13.8	81.7	34.3	54.1	1	5.4	191.5	16.4	0.6	3.1
2023-05-18	138	15.5	10:14:00	5.2	23:40:00	10.8	93.7	52.4	76.2	0.7	4.9	228.7	8.7	4.4	1.8
2023-05-19	139	19.7	12:58:00	5	00:52:00	11.6	98.7	36.7	73.4	1	6.2	209.7	18.5	0.8	3.2
2023-05-20	140	17.9	11:12:00	4.2	05:10:00	11.4	97.9	44.7	71.8	0.7	5.2	163	15	0.8	2.6
2023-05-21	141	13.3	08:54:00	6.4	05:22:00	9.8	100	64.1	87	0.5	6.3	164.5	6.2	6.6	1.3
2023-05-22	142	13.5	09:00:00	8.8	23:20:00	10.4	94.2	57.7	85.5	0.5	3.4	102.1	6.3	3.8	1.4
2023-05-23	143	13.7	11:36:00	7.3	04:10:00	10.1	98.1	65.7	87.4	0.5	3.4	207.7	7.5	5.6	1.5
2023-05-24	144	17.1	14:04:00	6.3	02:26:00	12.3	100	56.7	82	0.9	4.3	142.3	18.4	0.2	2.9
2023-05-25	145	20.7	13:52:00	6.8	05:18:00	14.7	100	42.1	67.7	1	5.9	140.7	27.5	0	4.3
2023-05-26	146	19.7	12:10:00	10.9	05:26:00	15.1	89.3	50.9	68.9	1	5.2	187.1	24.6	0	4
2023-05-27	147	19.3	14:42:00	12.2	06:32:00	14.4	98.8	57.4	83.4	0.7	4.9	146.3	12.8	14.8	2.4
2023-05-28	148	19.9	12:36:00	11.5	05:14:00	14.5	96.5	47.3	76.5	1	8.2	231	15.1	10.6	2.9
2023-05-29	149	20.7	15:44:00	7.8	05:22:00	15.2	97.5	35.8	63.2	1.2	4.7	253.9	25.1	0	4.2
2023-05-30	150	21.2	14:08:00	8.5	05:26:00	15.9	94.2	31.5	58.5	1.2	5.3	246	29.1	0.2	4.8
2023-05-31	151	22	11:38:00	8.7	05:12:00	15.9	92.3	31.9	62.8	0.9	4.2	160.7	24.8	0	4.3
2023-06-01	152	21	14:42:00	8.3	04:08:00	15.3	92.9	36.6	62.4	0.8	5.1	172.9	24.1	0	4
2023-06-02	153	19.7	13:18:00	9.5	22:50:00	14.1	99.9	50.7	76.5	0.9	6	193.6	19.6	47.4	3.3
2023-06-03	154	19.5	11:18:00	8.1	05:36:00	13.9	100	56.6	84.4	0.7	3.8	158.2	17.1	0.2	2.9
2023-06-04	155	21	13:48:00	9.2	05:08:00	15.7	100	57.9	79.6	0.9	5.4	146.8	27.4	0.2	4.3
2023-06-05	156	21.2	11:48:00	10.4	05:06:00	16.7	100	50.2	75.3	1	5.9	159.3	29.5	0.2	4.7
2023-06-06	157	22.8	15:32:00	12.9	04:54:00	18.1	96.4	49.5	70.9	0.9	4.8	166	27.4	0.4	4.7
2023-06-07	158	17.3	11:30:00	13.8	23:00:00	15.6	98.4	75.8	89.2	0.6	3.5	169.3	5.5	13.8	1.4
2023-06-08	159	18.8	09:16:00	12.4	23:56:00	15.9	94.7	72.3	83.6	0.7	3.8	189.8	10.4	2.2	2.1
2023-06-09	160	21.3	17:20:00	11.6	00:42:00	16.2	97.7	56.8	79.2	0.8	3.6	170.4	12.3	0	2.5
2023-06-10	161	24.5	15:04:00	10.9	05:46:00	18.2	94.3	37.4	64.8	0.8	4.3	195.7	28.1	0	4.9
2023-06-11	162	26.1	17:14:00	12	05:08:00	19.8	92.4	22.4	55.8	0.8	4.6	206.9	30.3	0	5.4
2023-06-12	163	26.5	15:14:00	11.7	04:36:00	19.6	92.6	34.4	59.6	1.1	4.4	224.9	25.7	0	5
2023-06-13	164	23	14:54:00	13.2	05:38:00	18.8	82.6	35.6	53.1	1.6	6.2	260.9	29.5	0	5.4
2023-06-14	165	26.9	13:48:00	12.2	04:50:00	20.3	79.7	32.6	52.2	1	4.9	75.3	29.2	0	5.4
2023-06-15	166	26.9	13:26:00	11.6	05:02:00	20.5	88.2	29.9	53.4	0.9	4.7	166.3	29.9	0	5.5
2023-06-16	167	27.8	11:52:00	11.8	04:34:00	21	86.1	30	51.2	0.8	4.9	172.5	29.4	0	5.4
2023-06-17	168	28.2	12:28:00	11.7	05:14:00	21.2	81.9	30.3	49.4	0.9	4.6	135.4	27.3	0	5.3
2023-06-18	169	23.5	07:44:00	14.4	22:46:00	17.9	99.3	35.5	62.5	0.8	5.2	175.1	2.1	2.8	1.6
2023-06-19	170	24.2	14:36:00	14	05:30:00	19.3	100	47.7	67.2	0.9	4.4	209.9	20.2	0.8	3.9
2023-06-20	171	27	15:40:00	14.2	05:24:00	21	99.9	24.8	59.2	0.9	4.5	206.4	27.3	1.4	5.2
2023-06-21	172	25.9	15:22:00	14.6	05:00:00	20.1	81	34.9	57.7	0.9	4.2	195.1	16.6	0.8	3.7
2023-06-22	173	27.8	13:30:00	11	05:00:00	20.1	90.8	35.5	57.3	0.8	4.5	178.5	28.1	0	5.2
2023-06-23	174	28	14:00:00	12.2	05:18:00	20.8	83.1	39.8	61.3	1.1	4.4	155.1	29.3	0	5.6
2023-06-24	175	28.2	13:04:00	13.8	04:54:00	21.4	92.7	38.4	60.1	1.1	5.1	143.6	29.2	0	5.6
2023-06-25	176	31.3	15:42:00	13.5	05:30:00	23.3	85.3	24.4	49.3	0.8	4.6	181.6	27.9	0	5.6
2023-06-26	177	32.7	15:30:00	18.8	--:--	27.4	53.4	19.7	32.3	0.9	3.9	189.6	14.4	0	4.2
2023-06-27	178	32	15:54:00	14.3	05:14:00	24.7	72	22	40.4	0.7	4.1	206.4	29.2	0	5.7
2023-06-28	179	32.2	14:50:00	13	05:06:00	23.8	75.5	23.1	42.5	0.7	4.4	169.1	28.4	0	5.6
2023-06-29	180	33.8	14:02:00	13.2	05:32:00	25.4	75	12.5	39.5	1.2	4.9	257.8	28.2	0	6.4
2023-06-30	181	27.4	14:14:00	14.1	05:30:00	21.9	87	27.6	55.1	1	5	152.3	27.5	0	5.4
2023-07-01	182	27.2	13:50:00	13.6	05:04:00	21.1	93.7	44.2	73	1.2	6	133.9	28.2	0	5.4
2023-07-02	183	28.2	15:00:00	15.1	04:36:00	22.4	93.5	35.7	61.7	1	5.5	127.6	28.3	0	5.5
2023-07-03	184	30.7	14:46:00	13.7	04:54:00	23.6	83.5	29	49.6	0.9	4.4	148.6	29.5	0	5.8
2023-07-04	185	32.7	14:46:00	14.2	04:22:00	24.9	81.3	19.2	40.9	0.9	4.9	258.8	29.6	0	6.1
2023-07-05	186	30.4	10:56:00	13.1	05:20:00	23.9	60.2	19.5	38.9	0.9	4.6	172.9	26.5	0	5.4
2023-07-06	187	29.1	14:12:00	13.4	04:56:00	22.2	67.6	30.5	51	0.9	5.4	153.6	29.3	0	5.6
2023-07-07	188	28	15:14:00	16.9	05:10:00	22.7	84.9	47.8	63.7	1.3	4.8	173.5	27.5	0	5.5
2023-07-08	189	32.1	14:30:00	13.1	05:30:00	23.7	85	16.8	45.5	0.9	4.3	136	28.9	0	5.9
2023-07-09	190	33.1	15:28:00	14.5	04:54:00	24.9	64.4	21.8	42.4	0.7	3.9	140.7	28	0	5.6
2023-07-10	191	36.3	15:10:00	16.7	04:18:00	26.7	75.1	16.6	43.8	0.7	3.3	175	27.4	0	5.9
2023-07-11	192	38.1	16:26:00	17.2	04:54:00	28.4	72.3	15.4	39.6	0.9	5	168.8	25.6	0	6.1
2023-07-12	193	37.4	13:38:00	16.8	05:00:00	27.7	69.7	7.8	27.9	1.1	2.2	272.5	28.8	0	6.7
2023-07-13	194	33	11:26:00	13	04:54:00	24.9	91.4	12.1	47	0.9	4.8	159.5	29.2	0	6
2023-07-14	195	30.7	16:02:00	16	05:18:00	24.6	100	45.1	66.4	1.3	5.3	164.2	27.2	0	5.7
2023-07-15	196	32.3	14:52:00	15.5	05:10:00	25.5	84.3	17.1	45.3	1.1	5.4	183.7	28.8	0	6.1
2023-07-16	197	32.5	13:52:00	14.2	04:58:00	24.7	74.4	18.5	42.2	0.9	5.2	151.5	26.8	0	5.6
2023-07-17	198	35.4	15:46:00	15.3	04:32:00	26.4	73	18.1	43.4	0.8	3.5	164.4	28.5	0	6
2023-07-18	199	37	16:34:00	14	05:10:00	27.2	79.9	19.1	44	1.1	4.2	169.5	26.5	0	6.3
2023-07-19	200	37.3	14:00:00	19.2	06:00:00	29.2	65	21.7	37.7	0.9	2.4	185.8	23.4	0	5.7
2023-07-20	201	35.4	13:22:00	20.1	04:40:00	28	61.4	9.2	31.8	1.1	6.2	246.5	27.1	0	6.3
2023-07-21	202	32.9	14:48:00	14.6	05:50:00	25.5	50.1	9.2	23	1.1	4.6	252.8	23.9	0	5.6
2023-07-22	203	31.3	14:10:00	12	04:58:00	23.1	71.7	13.9	39.4	0.8	4.1	153.2	24.9	0	5.1
2023-07-23	204	31.8	16:40:00	16.5	05:30:00	24.9	76	28.7	51.4	1.1	3.7	135.2	24.2	0	5.4
2023-07-24	205	32.3	14:22:00	21.8	00:30:00	26.4	57.6	14	30.7	1.6	3.2	237.3	23.9	0	6.3
2023-07-25	206	31.7	15:18:00	17.1	06:00:00	25.4	56.5	15.4	29.7	1.6	4	299	29.1	0	6.7
2023-07-26	207	28.3	13:20:00	12.9	06:00:00	22.1	78.5	23.4	47.1	1	2.3	175.7	28.4	0	5.5
2023-07-27	208	29.1	18:00:00	16.5	06:00:00	22.7	87.6	37.2	59.8	1.1	2.4	193.3	26.9	0	5.4
2023-07-28	209	31.6	13:26:00	12.4	05:34:00	23	78	24.6	47.3	0.9	4.3	148.5	28.6	0	5.7
2023-07-29	210	34.9	16:40:00	13	05:30:00	24.5	69.7	16.6	39.2	0.9	2.8	166.6	27.5	0	5.9
2023-07-30	211	35.2	16:56:00	14	05:46:00	27.1	57.6	15.7	29.6	1	6.3	187.5	27.7	0	6
2023-07-31	212	33.3	11:06:00	14.1	05:34:00	25.9	61.7	10	31.5	1.1	5.1	172.9	28	0	6
2023-08-01	213	35.1	14:12:00	13.3	05:52:00	26.4	52.2	10.2	24.1	1.1	5.8	274.5	28.4	0	6.2
2023-08-02	214	34	12:56:00	13	06:00:00	25.9	58.4	17.5	32.4	1.3	3	257.7	28	0	6.3
2023-08-03	215	32.5	14:54:00	19	10:00:00	26.2	59.7	19.1	34.4	1.9	3.8	278.3	28.2	0	6.9
2023-08-04	216	28.1	11:56:00	17.1	06:06:00	23.1	86.8	17.3	50.4	1.6	5.7	127.9	27.4	0	5.8
2023-08-05	217	28.6	15:22:00	14.7	03:10:00	21.7	89.5	32.5	59.5	1	5	130.6	25.8	0	5.1
2023-08-06	218	31.3	13:20:00	12	05:52:00	22.9	74.4	19.3	40	1	4.8	149.7	27.4	0	5.5
2023-08-07	219	29.2	15:34:00	13.6	03:04:00	22.4	79.1	29.1	48.2	1	4.7	135.1	25.8	0	5.1
2023-08-08	220	33.8	16:08:00	17.1	02:54:00	25.2	86.1	27.9	51.9	1.1	4.8	119.5	21.9	0	5.2
2023-08-09	221	39.6	15:10:00	17.3	06:00:00	28.3	67.5	14.8	42.7	1	5.2	154.3	24.5	0	6.1
2023-08-10	222	39.3	13:56:00	18.3	05:08:00	29.3	70.9	13.1	36.3	0.8	4.8	241.9	24	0	5.6
2023-08-11	223	38.8	15:46:00	15.4	05:16:00	27.8	70.6	5.4	33.1	0.8	5	232.5	27.1	0	5.8
2023-08-12	224	35	12:44:00	14.2	05:26:00	25.1	74.6	15.4	49.9	0.9	5.6	157.2	26.1	0	5.6
2023-08-13	225	30.2	13:58:00	13.6	05:42:00	23.2	79.6	39.5	57	1.1	5.6	144.3	26.3	0	5.2
2023-08-14	226	31.2	14:50:00	13	05:28:00	23.3	86.5	17.9	55.4	0.8	4	143.3	25.7	0	5
2023-08-15	227	32	13:20:00	14.9	03:44:00	24.3	74.3	18	47.5	0.8	4.3	140.8	24.7	0	5
2023-08-16	228	29.8	11:08:00	13.6	05:54:00	23.3	75.4	25.2	47.4	0.9	5.5	155.5	23.6	0	4.8
2023-08-17	229	32.1	13:46:00	12.1	05:28:00	23.6	76.3	22.8	42.4	0.9	4.2	160.6	25.6	0	5.2
2023-08-18	230	34.7	14:22:00	11.7	05:24:00	24.4	66.7	11.4	33.1	0.9	4.5	203.2	24.5	0	5.3
2023-08-19	231	36.8	14:32:00	12	05:26:00	25.9	59.4	10.2	29.1	0.8	4.6	219.8	25.5	0	5.4
2023-08-20	232	33.6	13:34:00	14	05:58:00	24.9	67.4	18.5	41.2	1.1	4.9	135.4	24.7	0	5.4
2023-08-21	233	30.1	15:34:00	14.8	05:12:00	23.9	73.7	22.3	47.6	1	4.9	143.2	24	0	4.9
2023-08-22	234	31	12:46:00	13.4	05:42:00	23.4	74.9	28.4	51.5	0.9	4.4	149.8	24.2	0	4.8
2023-08-23	235	30.2	14:58:00	13.8	05:04:00	23.1	82.6	27.1	53.8	1	4.7	136.8	24.3	0	4.9
2023-08-24	236	33.1	13:48:00	13.5	05:54:00	23.8	80.1	20.7	47.4	0.9	4.6	135.5	23.9	0	5
2023-08-25	237	36	11:24:00	15.2	05:36:00	26.2	62.3	17	38.6	0.9	4.6	132.8	22.5	0	5.1
2023-08-26	238	35.3	11:20:00	15.4	05:50:00	26.1	65.1	15.7	35.5	1.5	8.7	164.2	19.9	0	5.6
2023-08-27	239	26.1	00:22:00	14.8	06:16:00	21.3	51.3	17.9	30.7	2.4	7.9	1.7	25.2	0	5.9
2023-08-28	240	26.5	17:44:00	10.9	05:40:00	20.3	49.7	12.9	31.6	1	5.1	133.1	25	0	4.6
2023-08-29	241	30.6	15:50:00	11.1	06:06:00	21.9	55.7	12.3	30.8	1.1	5.7	181.7	24.2	0	5
2023-08-30	242	26.8	09:36:00	11.1	05:10:00	20.4	73.6	22.8	49.5	1.1	5.6	135.9	24.1	0	4.5
2023-08-31	243	25.4	14:46:00	11.4	05:56:00	19.1	86.8	51.4	69.2	1	5.5	129	23.2	0	4
2023-09-01	244	27.5	13:16:00	12.4	05:52:00	20.4	83.7	22.8	49.4	0.8	4.2	165.2	22.1	0	4.1
2023-09-02	245	21.3	12:20:00	14.6	23:54:00	18	89	48.3	68.8	1.1	4.6	176.8	14.8	2.6	2.9
2023-09-03	246	17.6	10:42:00	14	12:24:00	15.2	100	69	90.2	0.5	4.2	179.9	3.6	36.1	1.1
2023-09-04	247	24.9	16:00:00	12.4	06:12:00	18.4	98.8	38.6	68.5	0.7	4.3	172.1	21.8	0.1	3.7
2023-09-05	248	26.2	13:30:00	12.8	06:06:00	19.4	100	34.7	65.9	0.7	4.3	159.6	20.3	0	3.6
2023-09-06	249	24.7	13:14:00	12.4	06:30:00	18.9	96.8	60.8	79.4	0.8	4.3	173	19.4	0	3.3
2023-09-07	250	24.3	14:30:00	15.9	--:--	20.2	92.5	59.8	78	0.9	4.1	172.8	17.7	0	3.2
2023-09-08	251	23.4	14:38:00	13.5	05:20:00	18.9	100	60.6	81	0.9	4.3	142.1	19.7	0.1	3.3
2023-09-09	252	24.6	15:10:00	15.5	23:56:00	19.7	93.2	55.7	78.6	1.1	4.6	133.6	19.2	0	3.5
2023-09-10	253	24.7	12:20:00	12.8	04:38:00	18.4	100	54	77.9	1	5.4	109.5	20.9	0.2	3.5
2023-09-11	254	25.5	16:42:00	12.3	06:08:00	19.2	94.1	41.7	65.5	0.9	4.3	144.6	20.9	0	3.7
2023-09-12	255	25.9	11:48:00	12.4	05:28:00	19.6	86.2	33	58.8	0.8	4.4	143.9	22.8	0	3.9
2023-09-13	256	25.1	14:52:00	12	05:32:00	19	84.7	51.6	70.8	0.9	4	136.8	17.1	0	3.1
2023-09-14	257	24.2	13:00:00	15.8	05:30:00	20	96.7	66.2	80.9	1	4.2	130.2	17.6	0.4	3.1
2023-09-15	258	25	13:52:00	15.9	06:30:00	19.2	95.7	47.9	77.2	0.9	3.7	127.5	12.3	0.1	2.6
2023-09-16	259	24.1	15:26:00	12.5	06:28:00	19	77.2	33.9	54	1	4.1	153.7	20.1	0	3.6
2023-09-17	260	22.3	12:58:00	14.6	--:--	18.3	81.2	50	64.8	1.1	4.8	172.4	12	0	2.6
2023-09-18	261	23	14:38:00	11.2	03:26:00	16.6	91.6	32.7	61.2	0.8	4.6	195.6	17.1	0	3
2023-09-19	262	23.3	14:18:00	9.2	04:46:00	16.6	84.9	42.8	62.4	0.9	5.8	144.3	21.6	0	3.4
2023-09-20	263	24	14:10:00	15.9	23:40:00	20.7	64.6	38.4	50.9	1.5	4.4	179.5	16.8	0	3.6
2023-09-21	264	22.8	13:56:00	9.5	06:16:00	16.9	85	29.4	62.3	1.4	6.4	238.2	20.5	0	3.6
2023-09-22	265	20.2	13:46:00	10.7	--:--	16.6	91.9	34.4	57.9	1.7	6.2	286	18.6	0	3.3
2023-09-23	266	21.9	14:36:00	5.8	06:30:00	14.8	87.1	45.2	65.7	0.9	4.3	174.7	20.2	0	3
2023-09-24	267	24.3	13:48:00	11.5	23:38:00	18.9	83.5	30.3	54.1	1.1	4.4	124.3	13.9	0	3
2023-09-25	268	24.2	14:44:00	8.2	06:00:00	15.8	89.9	27.8	69.9	0.9	5.5	120.6	19.2	0	3.2
2023-09-26	269	23.6	14:12:00	7.9	06:20:00	16.1	96.7	50.2	76.6	0.9	5.7	96.9	19.9	0.1	3.1
2023-09-27	270	24.7	14:50:00	10.2	06:30:00	16.6	100	41.1	72.6	0.8	2.7	124	19.2	0.2	3.1
2023-09-28	271	26.5	14:14:00	7.7	06:30:00	17.2	85.9	29	61	0.7	4.2	111.2	18.7	0	3.1
2023-09-29	272	27.1	14:32:00	3.3	14:00:00	17.1	87.6	5.7	66.6	0.8	4.4	121.6	17.3	0	3.1
2023-09-30	273	24.9	13:08:00	11.2	01:48:00	17.6	100	48.8	78.1	0.9	4.9	111.3	18.4	0	3
2023-10-01	274	27.8	13:10:00	7.6	06:18:00	17.7	98.5	31.5	68.6	0.6	4.6	111.3	19.3	0.6	3.1
2023-10-02	275	27.9	13:06:00	7.2	05:28:00	17.7	90.6	26.3	59.6	0.7	4.2	102.1	18.5	0	3.1
2023-10-03	276	27.2	12:50:00	7.4	06:14:00	17.5	86.2	36.5	63.9	0.7	4.2	102.9	16.9	0	2.9
2023-10-04	277	23.3	14:00:00	8.7	05:04:00	16	94.1	58.7	78.4	0.9	5.6	95.6	17.2	0	2.6
2023-10-05	278	27.2	14:30:00	8.8	06:24:00	16.9	100	28.9	72.5	0.7	3.6	93	17.8	0.2	2.9
2023-10-06	279	29.2	11:28:00	8.9	02:30:00	18.1	89.5	19.3	59.7	0.8	4.3	122.6	18.3	0	3.3
2023-10-07	280	27.2	12:52:00	6.2	05:26:00	16.9	82.1	24.7	58.1	0.7	5.2	126.9	18.6	0	2.9
2023-10-08	281	23.6	12:00:00	7	06:14:00	15.6	87.1	35.8	67.6	0.9	4.5	108.6	18.1	0	2.8
2023-10-09	282	22.1	13:02:00	7.5	06:08:00	15.3	90.7	55	76.6	1	5.4	119.3	17.3	0	2.5
2023-10-10	283	21.4	12:22:00	8.9	06:08:00	15.6	93.3	56.2	77.6	0.9	5.2	99.8	17.4	0	2.5
2023-10-11	284	23.2	13:50:00	9.9	01:02:00	15.8	98.6	55.7	80	0.8	5.1	103.2	15.5	0.1	2.3
2023-10-12	285	24.7	14:08:00	8.1	06:46:00	15.6	99.5	32.2	72	0.7	4.3	117.7	16.2	0.2	2.5
2023-10-13	286	24.7	14:30:00	6.9	05:44:00	16.4	90.2	41	62.9	0.7	4.2	130.8	15.3	0	2.4
2023-10-14	287	22	15:28:00	11.3	23:50:00	16.8	93	43.2	69.2	0.8	6.6	236.5	7.1	2.8	1.7
2023-10-15	288	22.4	11:38:00	6.7	06:32:00	15.5	99.1	43.9	72.7	0.7	4.1	118.8	13.1	0	2.1
2023-10-16	289	22.3	12:52:00	9.8	06:28:00	17.1	90.8	49.1	68.8	0.7	3.9	112.3	13.2	0	2.1
2023-10-17	290	23.2	13:38:00	15.9	23:54:00	19.2	79.6	44.1	56.8	1.8	6.8	146.4	14.1	0	2.9
2023-10-18	291	21.6	12:48:00	14.6	05:28:00	17.1	93.6	47.1	70	1.4	7.1	191.8	9.7	1.4	2.1
2023-10-19	292	15.8	18:18:00	11.6	21:14:00	14.3	96.5	65.2	86.7	2.6	11.4	153.3	1.3	42.4	1.3
2023-10-20	293	14	15:30:00	10.1	05:40:00	11.6	85.9	59.6	74.5	1.6	6.9	199.7	7.1	2.7	1.5
2023-10-21	294	17.3	14:58:00	6.8	23:14:00	11.6	91.3	35.6	66.5	0.8	3.9	120.4	15.6	0	2
2023-10-22	295	18.2	15:26:00	7.2	00:02:00	12.7	98.3	45.1	74.2	1.8	4.8	117	8.1	13.7	1.9
2023-10-23	296	15.8	12:50:00	9.6	23:50:00	12.7	92.8	71.5	82.8	1	5.7	185.8	6	9.4	1.2
2023-10-24	297	15.9	14:20:00	7.9	01:44:00	12	93.7	43.6	69.9	1.1	4.5	190.3	14.6	0.8	1.9
2023-10-25	298	17.4	11:18:00	11.7	00:18:00	14.6	93	61.2	78.3	1.6	5.8	200.2	5.2	0.3	1.4
2023-10-26	299	19	14:32:00	9.7	06:32:00	14.9	94.2	59.1	77.6	1.7	6.9	217.5	11.1	0.9	1.9
2023-10-27	300	16.1	13:20:00	8.9	21:52:00	13.2	92.8	40.9	66.6	1.6	7.4	295.1	11.5	0.9	1.9
2023-10-28	301	18.3	13:56:00	5.9	06:28:00	11.7	94.8	41.7	72.9	0.7	4	247	14.8	0	1.7
2023-10-29	302	18.1	13:56:00	2.4	06:26:00	10.9	97.3	40.5	71.6	0.7	7.1	133.5	12	0.1	1.6
2023-10-30	303	15.5	13:08:00	9.7	1 day, 0:00:00	12.3	94.3	54.5	73.5	1.9	6.1	172.8	6.7	1.5	1.6
2023-10-31	304	14.6	13:22:00	7.4	03:22:00	11	94.7	40.9	75.8	0.6	3.4	207.6	3.6	2	1.1
